# Supplementary material for: Paramixta manurensis gen. nov., sp. nov., a novel member of the family Erwiniaceae producing indole-3-acetic acid isolated from mushroom compost
Source: Sci Rep. 2024 Jul 5;14:15542. doi: 10.1038/s41598-024-65803-w (PMC11226699; doi:10.1038/s41598-024-65803-w)
Supplement: Supplementary file 2 — Supplementary Data. [file 41598_2024_65803_MOESM2_ESM.xlsx]

## Sheet: Suppl Data1
Supplemetary Data 1. Lists of ubiquinone (Q) and menaquinone (MK) biosynthesis enzymes in closely related taxa.
Annotation Name: NCBI Prokaryotic Genome Annotation Pipeline (PGAP)
	Family	Enterobacteriaceae							Pectobacteriaceae			Erwiniaceae
	Genus	Escherichia	Enterobacter		Salmonella		Jejubacter	Entomohabitans	Brenneria			Izhakiella	Rosenbergiella				Mixta					Erwinia								Winslowiella			Duffyella	Pantoea
	Species	coli	cloacae subsp. cloacae	cloacae subsp. dissolvens	enterica subsp. enterica Typhimurium		calystegiae	teleogrylli	alni	nigrifluens	salicis	australiensis	australiborealis	collisarenosi	epipactidis	nectarea	calida	gaviniae	theicola	tenebrionis	alhagi	aphidicola	billingiae	oleae	persicina	psidii	amylovora	pyrifoliae	tasmaniensis	iniecta	toletana	arboricola	gerundensis	agglomerans	allii	ananatis	anthophila	brenneri	conspicua	cypripedii	deleyi	dispersa	eucalypti	eucrina	piersonii	rodasii	rwandensis	septica	stewartii subsp. stewartii
	Type strain	ATCC 11775T	ATCC 13047T	ATCC 23373T	14028S	LT2T	KSNA2T	SCU-B244T	NCPPB 3934T	ATCC 13028T	DSM 30166T	D4N98T	CdVSA20.1T	8.8AT	2.1AT	8N4T	DSM 22759T	DSM 22758T	QC88-366T	BIT-26T	LTYR-11Z	X001T	Eb661T	DAPP-PG531T	NBRC 102418T	IBSBF 435T	ATCC 15580T	DSM 12163T	Et1/99T	B120T	DAPP-PG 735T	BAC 15a-03bT	EM595T	DSM 3493T	LMG 24248T	LMG 2665T	LMG 2558T	LMG 5343T	LMG 24534T	LMG 2657T	LMG 24200T	DSM 30073T	LMG 24197T	LMG 5346T	IIIF1SW-P2	DSM 26611T	LMG 26275T	LMG 5345T	CCUG 26359T
	NCBI Genome assembly	ASM369716v2	ASM2556v1	ASM966045v1	ASM2216v1	ASM694v2	ASM567139v1	ASM148476v1	ASM366624v1	ASM548496v1	ASM331551v1	ASM200699v1	ASM1849403v1	ASM1849408v1	ASM1849405v1	IMG-taxon 2651870171	ASM295321v1	ASM295319v1	ASM289592v1	ASM651762v1	ASM210139v1	ASM2416951v1	ASM19661v1	ASM77030v1	ASM157130v1	ASM384613v1	ASM1716156v1	ASM2698v1	ASM2618v1	ASM126753v1	ASM1787546v1	ASM2552701v1	EM595	ASM3081543v1	ASM230747v1	PA2665v2	ASM649437v1	ASM209530v1	ASM209531v1	ASM209553v1	ASM2264732v1	ASM1415576v1	ASM964611v1	ASM209538v1	ASM361201v1	ASM281119v1	ASM209547v1	ASM209557v1	ASM880169v1
Metabolic Pathways	Genome size (Mb)	5	5.6	4.8	5	5	5.2	5.5	4.1	4.9	3.9	5	3	3.4	3.2	3.3	4.3	4.5	4.3	4.7	4.3	4.9	5.4	4.7	4.9	4.5	3.8	4.1	4.1	4.8	5.3	5.3	4.5	4.8	5.2	4.9	4.7	4.9	4.3	6.6	4.7	4.9	4.8	3.9	4.9	5.7	5.8	4.3	4.9
Chorismate	3-dehydroquinate synthase AroB	WP_000439850.1	WP_029882162.1	WP_083021865.1	WP_000439828.1	NP_462389.1	WP_138094520.1	WP_058910373.1	WP_121574599.1	WP_009111162.1	WP_113867473.1	WP_078003254.1	WP_214213692.1	WP_071435195.1	WP_214218276.1	WP_092677404.1	WP_084970202.1	WP_104955900.1	WP_103059727.1	WP_141176445.1	WP_085068553.1	WP_048917674.1	WP_013204192.1	WP_034948518.1	WP_062747608.1	WP_124233560.1	WP_004160691.1	WP_014539691.1	WP_012442881.1	WP_052898485.1	WP_040462542.1	WP_267141287.1	WP_067427264.1	WP_307594688.1	WP_063877504.1	WP_014594780.1	WP_009087678.1	WP_089562391.1	WP_094120238.1	WP_084877452.1	WP_128086472.1	WP_150360744.1	WP_078805147.1	WP_094111198.1	WP_120457292.1	WP_100701794.1	WP_084935930.1	WP_033792588.1	WP_006121000.1
	shikimate dehydrogenase AroE	WP_000451230.1	WP_044159246.1	WP_153908491.1	WP_000451193.1	NP_462305.1	WP_138094369.1	WP_058914322.1	WP_121576009.1	WP_009111232.1	WP_113868972.1	WP_078005016.1	WP_276516128.1, WP_214213294.1	HGT70_RS10335(pseudo)	WP_214218567.1	WP_230527353.1	WP_084970642.1	WP_003852337.1	WP_103061390.1	WP_141178040.1	WP_085068428.1	WP_133622573.1	WP_013204104.1	WP_034948642.1	WP_062749305.1	WP_124233614.1	WP_004160534.1	WP_014539632.1	WP_012442819.1	WP_052902772.1	WP_017803694.1	WP_267140852.1	WP_067427392.1	WP_307594703.1	WP_096012589.1	WP_028715861.1	WP_140925498.1	WP_089562544.1	WP_094121635.1	WP_084877280.1	WP_128085589.1	WP_058759901.1	WP_003852337.1	WP_094112087.1	WP_120458450.1	WP_100700402.1	WP_084938315.1	WP_084885966.1	WP_006120663.1
	shikimate kinase AroK	WP_000818618.1	WP_003861630.1	WP_003861630.1	WP_000818621.1	NP_462390.1	WP_138094522.1	WP_058910374.1	WP_121574600.1	WP_009111161.1	WP_113867471.1	WP_078003255.1	WP_214213383.1	WP_071433270.1	WP_048912898.1	WP_048912898.1	WP_038629709.1	WP_104955899.1	WP_085068555.1	WP_038629709.1	WP_085068555.1	WP_048917675.1	WP_041692146.1	WP_034917585.1	WP_048917675.1	WP_124233559.1	WP_004160692.1	WP_014539692.1	WP_012442882.1	WP_017802997.1	WP_017802997.1	WP_017802997.1	WP_067427262.1	WP_003852989.1	WP_063877505.1	WP_013027507.1	WP_003852989.1	WP_003852989.1	WP_003852989.1	WP_041525861.1	WP_003852989.1	WP_010617392.1	WP_003852989.1	WP_039380929.1	WP_033753090.1	WP_128598981.1	WP_039380929.1	WP_033792589.1	WP_006121001.1
	3-phosphoshikimate 1-carboxyvinyltransferase AroA	WP_000445244.1	WP_013097306.1	WP_014831286.1	WP_000445178.1	NP_459953.1	WP_138096628.1	WP_058913177.1	WP_121576164.1	WP_009113218.1	WP_113867075.1	WP_078001995.1	WP_214212928.1	WP_214196053.1	WP_214217785.1	WP_092674797.1	WP_038627045.1	WP_104956835.1	WP_103058075.1	WP_141174574.1	WP_085067420.1	WP_133624067.1	WP_151038745.1	WP_034948566.1	WP_062743899.1	WP_124233098.1	WP_004156911.1	WP_012668558.1	WP_012441861.1	WP_052896917.1	WP_026111887.1	WP_267144659.1	WP_067429212.1	WP_010254943.1	WP_096012226.1	WP_028714986.1	WP_140924433.1	WP_089561095.1	WP_094120141.1	WP_084873702.1	WP_128085818.1	WP_150360631.1	WP_039660933.1	WP_094111481.1	WP_120451804.1	WP_100702585.1	WP_084934719.1	WP_084884099.1	WP_006118622.1
	chorismate synthase AroC	WP_001331783.1	WP_013098151.1	WP_153907738.1	WP_000918456.1	NP_461326.1	WP_138098681.1	WP_058912725.1	WP_121574704.1	WP_009112036.1	WP_113865054.1	WP_078003650.1	WP_214212539.1	WP_214194992.1	WP_048912355.1	WP_092677521.1	WP_038624999.1	WP_104958036.1	WP_103061021.1	WP_141177861.1	WP_085070967.1	WP_133623162.1	WP_013203149.1	WP_034948103.1	WP_062743018.1	WP_124231438.1	WP_004158718.1	WP_012667540.1	WP_012440897.1	WP_052897402.1	WP_017803377.1	WP_267142193.1	WP_067432556.1	WP_010257950.1	WP_096010912.1	WP_028715418.1	WP_140923026.1	WP_089561973.1	WP_094121035.1	WP_084876170.1	WP_140916975.1	WP_058758410.1	WP_078804626.1	WP_005129642.1	WP_120453013.1	WP_100701144.1	WP_084934567.1	WP_005129642.1	WP_006120082.1
Octaprenyl diphosphate	(2E,6E)-farnesyl diphosphate synthase IspA	WP_000347226.1	WP_013095843.1	WP_047360801.1	WP_000348074.1	NP_459418.1	WP_138095995.1	WP_058911534.1	WP_121573073.1	WP_009114046.1	WP_113864791.1	WP_078004546.1	WP_214215341.1	WP_214195725.1	WP_214218066.1	WP_092675611.1	WP_084970020.1	WP_104956529.1	WP_103058849.1	WP_141176772.1	WP_085067727.1	WP_133625110.1	WP_013201023.1	WP_034947407.1	WP_062747781.1	WP_124231745.1	WP_004156272.1	WP_012668901.1	WP_012442237.1	WP_052899386.1	WP_026111669.1	WP_267141442.1	WP_067428370.1	WP_307593788.1	WP_063878633.1	WP_014593071.1	WP_140028171.1	WP_069727938.1	WP_094120179.1	WP_084873121.1	WP_140917127.1	WP_021507168.1	WP_140916013.1	WP_039382971.1	WP_120451272.1	WP_100702266.1	WP_084935827.1	WP_033788794.1	WP_006117976.1
	octaprenyl diphosphate synthase IspB	WP_001047338.1	WP_013098929.1	WP_014833444.1	WP_001047354.1	NP_462215.1	WP_138094229.1	WP_058910830.1	WP_121575874.1	WP_009114477.1	WP_113868391.1	WP_078003464.1	WP_214211599.1	WP_214194604.1	WP_214216856.1	WP_092671186.1	WP_038628775.1	WP_104956013.1	WP_103060551.1	WP_141174785.1	WP_085068302.1	WP_048914469.1	WP_013204037.1	WP_034917274.1	WP_062744471.1	WP_124233940.1	WP_004155105.1	WP_012666718.1	WP_012440092.1	WP_052898277.1	WP_017801448.1	WP_267142764.1	WP_067427521.1	WP_031592018.1	WP_063878149.1	WP_013024338.1	WP_009092450.1	WP_031375436.1	WP_094122255.1	WP_084872191.1	WP_140916839.1	WP_021507729.1	WP_008925415.1	WP_039382243.1	WP_120455376.1	WP_100704416.1	WP_084934302.1	WP_033749280.1	WP_006121749.1
Zeaxanthin (crt operons)	Polyprenyl synthetase CrtE	N/A	N/A	N/A	N/A	N/A	N/A	N/A	N/A	N/A	N/A	N/A	WP_214213117.1	WP_071435112.1	WP_214217519.1	WP_092672942.1	AUY24012.1	AUX92178.1	N/A	WP_141175204.1	ARJ41358.1	N/A	N/A	WP_034949618.1	N/A	N/A	N/A	N/A	N/A	N/A	N/A	N/A	EM595_0222	WP_010247444.1	WP_096011697.1	WP_014333254.1(pPANA1)	WP_140923531.1	WP_094106291.1	WP_094119070.1	WP_084880489.1	WP_140916911.1(pPlas2)	WP_022547229.1	WP_033762527.1(pEuc1)	WP_071668403.1	WP_120455985.1	WP_100699772.1	WP_084933936.1	N/A	WP_006122051.1
	Isopentenyl diphosphate Delta-isomerase Idi	WP_001192798.1	WP_013098607.1	WP_046889571.1	WP_000133994.1	NP_461955.1	WP_138097430.1	WP_058910927.1	WP_121574446.1	WP_009112267.1	DES54_RS16450(pseudo)	WP_078002088.1	WP_214212816.1	WP_214196095.1	WP_214217755.1	WP_092674539.1	AUY24013.1	AUX92179.1	WP_103058159.1	WP_141174920.1	ARJ41357.1	WP_048916638.1	WP_013201406.1	WP_034949620.1	WP_062746551.1	N/A	WP_004156775.1	WP_012668649.1	WP_012441954.1	WP_052896709.1	WP_017803500.1	WP_267143845.1	EM595_0221	WP_050679469.1	WP_096012169.1	WP_014593247.1	WP_009091282.1	WP_031377405.1	WP_094119388.1	WP_084873599.1	WP_128085927.1	WP_021508461.1	WP_008925075.1	WP_039383369.1	WP_120455983.1	WP_100702479.1	WP_084936027.1	WP_033789135.1	WP_006118580.1
	Zeaxanthin glycosyltransferase CrtX	N/A	N/A	N/A	N/A	N/A	N/A	N/A	N/A	N/A	N/A	N/A	WP_214213115.1	WP_071432229.1	WP_214217518.1	WP_092672945.1	AUY24014.1	AUX92180.1	N/A	WP_141174921.1	ARJ41356.1	N/A	N/A	WP_034949622.1	N/A	N/A	N/A	N/A	N/A	N/A	N/A	N/A	EM595_0220	WP_307595053.1	WP_096011696.1	WP_028716067.1(pPANA1)	WP_140923533.1	WP_089562281.1	WP_094119069.1	N/A	WP_140916912.1(pPlas2)	WP_150360097.1	WP_140915944.1(pEuc1)	HA43_RS01455(pseudo)	WP_120455981.1	WP_100699773.1	WP_084933937.1	N/A	WP_006122050.1
	Lycopene cyclase CrtY	N/A	N/A	N/A	N/A	N/A	N/A	N/A	N/A	N/A	N/A	N/A	WP_214213113.1	WP_214195616.1	WP_214217517.1	WP_092672948.1	AUY24015.1	AUX92181.1	N/A	WP_141175205.1	ARJ41355.1	N/A	N/A	WP_034949624.1	N/A	N/A	N/A	N/A	N/A	N/A	N/A	N/A	EM595_0219	WP_187506135.1	WP_096011695.1	WP_014333256.1(pPANA1)	WP_140923535.1	WP_031377590.1	WP_094119068.1	WP_084880486.1	WP_140916913.1(pPlas2)	WP_058770349.1	WP_140915945.1(pEuc1)	WP_094110769.1	WP_120455979.1	WP_100699774.1	WP_084933938.1	N/A	WP_006122049.1
	Phytoene desaturase CrtI	N/A	N/A	N/A	N/A	N/A	N/A	N/A	N/A	N/A	N/A	N/A	WP_214213111.1	WP_214195615.1	WP_214217516.1	WP_092672951.1	AUY24016.1	AUX92182.1	N/A	WP_141174922.1	ARJ41354.1	N/A	N/A	WP_034949626.1	N/A	N/A	N/A	N/A	N/A	N/A	N/A	N/A	EM595_0218	WP_061902249.1	WP_096011694.1	WP_014333257.1(pPANA1)	WP_058957209.1	WP_031377562.1	HA41_RS00340(pseudo)	WP_084880484.1	WP_140916914.1(pPlas2)	WP_150360098.1	WP_140915946.1(pEuc1)	HA43_RS01465(pseudo)	WP_120455977.1	WP_100699775.1	WP_084933939.1	N/A	WP_006122048.1
	Phytoene synthase CrtB	N/A	N/A	N/A	N/A	N/A	N/A	N/A	N/A	N/A	N/A	N/A	WP_214213108.1	WP_214195614.1	WP_214217515.1	WP_092672954.1	C2E16_03200(pseudo)	AUX92183.1	N/A	WP_141174923.1	ARJ41353.1	N/A	N/A	WP_034949628.1	N/A	N/A	N/A	N/A	N/A	N/A	N/A	N/A	EM595_0217	WP_033780147.1	WP_063877024.1	WP_013027995.1(pPANA1)	WP_046102888.1	WP_089562280.1	WP_094119067.1	WP_084880481.1	WP_140916915.1(pPlas2)	WP_150360099.1	WP_140915947.1(pEuc1)	WP_094110770.1	WP_120455975.1	WP_100699776.1	WP_084933940.1	N/A	WP_006122047.1
	Sterol desaturase family beta-carotene hydroxylase CrtZ	N/A	N/A	N/A	N/A	N/A	N/A	N/A	N/A	N/A	N/A	N/A	WP_214213106.1	WP_071432217.1	WP_092672957.1	WP_092672957.1	AUY24017.1	AUX92184.1	N/A	WP_141174924.1	ARJ41352.1	N/A	N/A	WP_034949631.1	N/A	N/A	N/A	N/A	N/A	N/A	N/A	N/A	EM595_0216	WP_010247467.1	WP_063877023.1	WP_013027996.1(pPANA1)	WP_009093087.1	WP_069729139.1	WP_094119066.1	WP_084880478.1	WP_140916916.1(pPlas2)	WP_150360333.1	WP_033762477.1(pEuc1)	WP_065647494.1	WP_120455973.1	WP_100699777.1	WP_084933941.1	N/A	WP_006122046.1
Uniquinone	4-hydroxybenzoate octaprenyltransferase UbiA	WP_000455225.1	WP_013095050.1	WP_014830279.1	WP_000455249.1	NP_463099.1	WP_138095333.1	WP_058912421.1	WP_205680358.1	WP_009114520.1	WP_113869155.1	WP_078000633.1	HGT73_RS07530(pseudogene)	WP_277754427.1	WP_280528150.1	WP_092678282.1	WP_038630255.1	WP_281257529.1	WP_103059302.1	WP_181407953.1	WP_085072271.1	WP_253538028.1	WP_041692188.1	WP_034946059.1	WP_062748341.1	WP_124234761.1	WP_004160503.1	WP_014542571.1	WP_083772853.1	WP_052902022.1	WP_017801680.1	WP_267142020.1	WP_222938579.1	WP_167430319.1	WP_096010472.1	WP_013024153.1	WP_033736447.1	WP_089561275.1	WP_010672209.1	WP_084871826.1, WP_084876368.1	WP_128084953.1	WP_021507861.1	WP_003855787.1	WP_039381959.1	WP_179256422.1	WP_205960992.1	WP_211282967.1	WP_208857420.1	WP_006121551.1
	ubiquinone biosynthesis regulatory protein kinase UbiB	WP_000187545.1	WP_013099239.1	WP_014833695.1	WP_000187559.1	NP_462864.1	WP_138095265.1	WP_058911814.1	WP_121576205.1	WP_009110991.1	WP_113867937.1	WP_078004103.1	WP_214214064.1	WP_071432452.1	WP_214217868.1	WP_092676799.1	WP_084971096.1	WP_104958849.1	WP_103060907.1	WP_141177621.1	WP_085069511.1	WP_048914389.1	WP_013200273.1	WP_034949355.1	WP_062748654.1	WP_124234534.1	WP_004154957.1	WP_012666605.1	WP_012440003.1	WP_052900601.1	WP_017800682.1	WP_267141581.1	WP_067434527.1	WP_010257248.1	WP_063877924.1	WP_013024097.1	WP_009088503.1	WP_031375017.1	WP_010257248.1	WP_084871738.1	WP_111139747.1	WP_021506947.1	WP_008926454.1	WP_039381801.1	WP_120457882.1	WP_100701443.1	WP_084933292.1	WP_033793127.1	WP_006121474.1
	chorismate lyase UbiC	WP_000019227.1	WP_013095049.1	WP_063411731.1	WP_000019219.1	NP_463098.1	WP_138095332.1	WP_058912420.1	WP_121575988.1	WP_009114521.1	WP_113869141.1	WP_078000632.1	WP_214213249.1	WP_071432418.1	WP_214218283.1	WP_092678280.1	WP_038629825.1	WP_104958800.1	WP_103059057.1	WP_141177265.1	WP_085069635.1	WP_048917577.1	WP_013200342.1	WP_034911437.1	WP_062748343.1	WP_124234762.1	WP_004160504.1	WP_014539619.1	WP_012442801.1	WP_052902020.1	WP_017801681.1	WP_267142021.1	WP_067434267.1	WP_010252243.1	WP_063877979.1	WP_013024152.1	WP_140922792.1	WP_089561274.1	WP_094122136.1	WP_084871825.1	WP_128084952.1	WP_010616617.1	WP_003855790.1	WP_094111296.1	WP_120455148.1	WP_100704275.1	WP_084936115.1	WP_033749141.1	WP_006121550.1
	4-hydroxy-3-polyprenylbenzoate decarboxylase UbiD	WP_000339804.1	WP_013096564.1	WP_014833690.1, WP_153907149.1	WP_000339764.1	NP_461843.1	WP_138095271.1, WP_138099019.1	WP_058911820.1, WP_058910928.1	WP_121576198.1	WP_009110998.1, WP_009112007.1	WP_113867923.1	WP_078004126.1	WP_214214077.1, WP_214215680.1	WP_071432440.1	WP_048911255.1	WP_092676811.1	WP_038630168.1	WP_104959243.1	WP_103060923.1, WP_103060821.1	WP_141177615.1	WP_085072265.1	WP_253537932.1, WP_133622452.1	WP_013200279.1	WP_034949347.1	WP_062748669.1, WP_062743917.1	WP_124234540.1, WP_124233854.1	WP_004154964.1	WP_012666611.1	WP_012440009.1	WP_052900617.1	WP_017800689.1, WP_017800401.1	WP_267141574.1, WP_267144516.1	WP_067434510.1	WP_307594997.1	WP_096012949.1	WP_013024103.1	WP_009088516.1	WP_046289563.1	WP_094120815.1	WP_084871744.1, WP_084875671.1, WP_084876625.1, WP_276329377.1, WP_276329378.1, WP_084879512.1	WP_111139741.1	WP_021506941.1, WP_104093283.1	WP_008926460.1	WP_039381814.1	WP_120457872.1, WP_120456376.1, WP_120454638.1	WP_100701437.1, WP_100703479.1, WP_100703734.1	WP_084938409.1, WP_084931616.1, WP_084936542.1	WP_033793132.1, WP_084884395.1	WP_006121480.1
	ubiquinone/menaquinone biosynthesis C-methylase UbiE	WP_000227959.1	WP_013099241.1	WP_013099241.1	WP_000229009.1	NP_462855.1	WP_138095263.1	WP_058911812.1	WP_121576207.1	WP_009110989.1	WP_113867941.1	WP_078004101.1	WP_214214060.1	WP_071432456.1	WP_048911243.1	WP_092676796.1	WP_038628908.1	WP_104958851.1	WP_103060905.1	WP_141177623.1	WP_085069507.1	WP_048914387.1	WP_013200271.1	WP_034918685.1	WP_062748649.1	WP_124234532.1	WP_004154955.1	WP_012666603.1	WP_012440001.1	WP_052900597.1	WP_017800680.1	WP_267141583.1	WP_067434533.1	WP_008926452.1	WP_063877923.1	WP_014595026.1	WP_009088499.1	WP_031375019.1	WP_094120807.1	WP_084871737.1	WP_008926452.1	WP_021506949.1	WP_008926452.1	WP_039381797.1	WP_120457886.1	WP_100701445.1	WP_084933285.1	WP_033793125.1	WP_006121472.1
	3-demethoxyubiquinol 3-hydroxylase UbiF	WP_000184544.1	WP_013097573.1	WP_153908293.1	WP_000184633.1	NP_459663.1	WP_138096414.1	WP_058911691.1	WP_121574964.1	WP_136163847.1	WP_113864660.1	WP_078003906.1	WP_214215850.1	WP_214195763.1	WP_214218149.1	WP_092674366.1	WP_084970216.1	WP_104956650.1	WP_103058753.1	WP_141176983.1	WP_085067616.1	WP_253538615.1	WP_013201290.1	WP_034943523.1	WP_062745362.1	WP_124233876.1	WP_004156641.1	WP_014539216.1	WP_083772847.1	WP_052899821.1	WP_017799250.1	WP_267143536.1	WP_067428680.1	WP_022626049.1	WP_096011908.1	WP_019106258.1	WP_140924582.1	WP_031374796.1	WP_094119645.1	WP_084873457.1	WP_128085767.1	WP_150360920.1	WP_039659165.1	WP_039383164.1	WP_120451418.1	WP_100702386.1	WP_084935397.1	WP_084884335.1	WP_006118486.1
	3-demethylubiquinol 3-O-methyltransferase UbiG	WP_000990768.1	WP_013098010.1	WP_014832734.1	WP_001091009.1	NP_459663.1	WP_138098514.1	WP_058912807.1	WP_121573199.1	WP_009113896.1	WP_113864858.1	WP_078004595.1	WP_214212589.1	WP_214195020.1	WP_048912296.1	WP_092677437.1	WP_038625129.1	WP_104957960.1	WP_103059459.1	WP_141175816.1	WP_085071051.1	WP_048915473.1	WP_013203057.1	WP_034944352.1	WP_062742934.1	WP_124231657.1	WP_004158553.1	WP_012667613.1	WP_012440966.1	WP_052897344.1	WP_017803464.1	WP_267140810.1	WP_067432375.1	WP_010671459.1	WP_063880278.1	WP_014605384.1	WP_009089062.1	WP_094106289.1	WP_094119698.1	WP_084876097.1	WP_128084676.1	WP_021509232.1	WP_003854209.1	WP_039385530.1	WP_120453114.1	WP_100701086.1	WP_084934627.1	WP_033750429.1	WP_006120004.1
	2-octaprenyl-6-methoxyphenyl hydroxylase UbiH	WP_001263844.1	WP_013098625.1	WP_153907440.1	WP_000111140.1	NP_461973.2	WP_138093414.1	WP_058911970.1	WP_121574841.1	WP_009114597.1	WP_113866966.1	WP_078003089.1	WP_214214751.1	WP_214195554.1	WP_214217414.1	WP_092673321.1	WP_084970475.1	WP_104958456.	WP_103060943.1	WP_141176614.1	WP_085070247.1	WP_253537336.1	WP_013203659.1	WP_034944623.1	WP_062744296.1	WP_124234290.1	WP_004155569.1	WP_012669182.1	WP_012442505.1	WP_052899460.1	WP_017803519.1	WP_267143862.1	WP_067435511.1	WP_250488837.1	WP_096011782.1	WP_022623123.1	WP_140924982.1	WP_089561216.1	WP_094120672.1	WP_084876561.1	WP_128083929.1	WP_136546687.1	WP_140916631.1	WP_094111516.1	WP_120454521.1	WP_100703542.1	WP_084936611.1	WP_084882132.1	WP_006120826.1
	2-octaprenylphenol hydroxylase UbiI	WP_001192198.1	WP_013098624.1	GJJ29_RS06655(pseudogene)	WP_001192144.1	N/A	WP_138093411.1	WP_058911991.1	WP_121574842.1	WP_009114598.1	WP_113866968.1	WP_078003090.1	WP_214214749.1	WP_214195553.1	WP_214217413.1	WP_092673324.1	WP_038624311.1	WP_104958455.1	WP_103060942.1	WP_141176613.1	WP_085070249.1	WP_048917223.1	WP_013203658.1	WP_034944620.1	WP_062744295.1	WP_124234353.1	WP_004155571.1	WP_012669181.1	WP_012442504.1	WP_052899462.1	WP_017803520.1	WP_267143863.1	WP_067433440.1	WP_307594297.1	WP_096011781.1	WP_014594500.1	WP_058958034.1	MDF9911675.1	WP_094120671.1	WP_084876560.1	WP_128083930.1	WP_150361144.1	WP_003852862.1	WP_039380028.1	WP_120454519.1	WP_100703543.1	WP_084936612.1	WP_084882133.1	WP_006120825.1
	accessory factor UbiJ	WP_001305365.1	WP_013099240.1	WP_153908374.1	WP_001116086.1	N/A	N/A	N/A	N/A	N/A	N/A	N/A	N/A	N/A	N/A	N/A	N/A	N/A	N/A	N/A	N/A	N/A	N/A	N/A	N/A	N/A	N/A	N/A	N/A	N/A	N/A	N/A	N/A	N/A	N/A	N/A	N/A	N/A	N/A	N/A	N/A	N/A	N/A	N/A	N/A	N/A	N/A	N/A	N/A
	accessory factor UbiK	WP_001314168.1	WP_013098757.1	WP_014833304.1	WP_000566825.1	N/A	WP_138093861.1	WP_058911007.1	WP_121575351.1	WP_009114306.1	WP_113868833.1	WP_078000947.1	WP_214213032.1	WP_071432113.1	WP_048912716.1	WP_092673069.1	WP_052133849.1	WP_245912305.1	WP_103059268.1	WP_141177735.1	N/A	WP_133622701.1	WP_013203883.1	WP_034917079.1	WP_062744352.1	WP_124233021.1	WP_004155221.1	WP_012666801.1	WP_012440184.1	WP_052899157.1	WP_017801261.1	WP_267141121.1	WP_067435098.1	WP_010249045.1	WP_096011879.1	WP_013027248.1	WP_009087294.1	WP_031376501.1	WP_244175115.1	WP_084876862.1	WP_128085204.1	WP_010618705.1	WP_003848446.1	WP_280173558.1	WP_033752486.1	WP_034828368.1	WP_034828368.1	WP_033752486.1	WP_006118198.1
	anaerobic accessory factor UbiT	WP_001295552.1	N/A	N/A	N/A	N/A	N/A	N/A	N/A	N/A	N/A	N/A	N/A	N/A	N/A	N/A	N/A	N/A	N/A	N/A	N/A	N/A	N/A	N/A	N/A	N/A	N/A	N/A	N/A	N/A	N/A	N/A	N/A	N/A	N/A	N/A	N/A	N/A	N/A	N/A	N/A	N/A	N/A	N/A	N/A	N/A	N/A	N/A	N/A
	ubiquinone biosynthesis protein UbiU	WP_001331668.1	N/A	N/A	N/A	N/A	N/A	N/A	N/A	N/A	N/A	N/A	N/A	N/A	N/A	N/A	N/A	N/A	N/A	N/A	N/A	N/A	N/A	N/A	N/A	N/A	N/A	N/A	N/A	N/A	N/A	N/A	N/A	N/A	N/A	N/A	N/A	N/A	N/A	N/A	N/A	N/A	N/A	N/A	N/A	N/A	N/A	N/A	N/A
	ubiquinone biosynthesis protein UbiV	WP_001298329.1	N/A	N/A	N/A	N/A	N/A	N/A	N/A	N/A	N/A	N/A	N/A	N/A	N/A	N/A	N/A	N/A	N/A	N/A	N/A	N/A	N/A	N/A	N/A	N/A	N/A	N/A	N/A	N/A	N/A	N/A	N/A	N/A	N/A	N/A	N/A	N/A	N/A	N/A	N/A	N/A	N/A	N/A	N/A	N/A	N/A	N/A	N/A
	UbiX family flavin prenyltransferase	WP_000825701.1	WP_013098133.1	WP_014832785.1	WP_000825682.1	NP_461298.1	WP_138094080.1, WP_138098647.1	WP_058912744.1	WP_121574687.1	WP_009112055.1	WP_113865071.1	WP_078004559.1	WP_214212558.1	WP_071430837.1	WP_214217163.1	WP_092677491.1	WP_038625034.1	WP_104958017.1	WP_103059516.1	WP_141175881.1	WP_085070997.1	WP_133623194.1	WP_013203120.1	WP_034944405.1	WP_062742973.1	WP_124231417.1	WP_004158673.1	WP_012667566.1	WP_012440922.1	WP_052897252.1	WP_017803403.1, WP_017800402.1	WP_267142168.1, WP_267144515.1	WP_067432479.1	WP_010258003.1	WP_063880323.1	WP_013026541.1	WP_009088982.1	WP_031376250.1	WP_094119728.1	WP_084875669.1, WP_084878532.1, WP_084876624.1, WP_084879104.1, WP_084879513.1	WP_128084703.1	WP_150361907.1, WP_104093282.1	WP_008926477.1	WP_094111117.1	WP_033750543.1, WP_120454636.1	WP_100701124.1, WP_100703480.1	WP_084934586.1, WP_084936543.1	WP_033750543.1	WP_006120055.1
Isochorismate	isochorismate synthase EntC	WP_001298341.1	WP_013097634.1	WP_046889852.1	WP_000367601.1	NP_459587.1	WP_138096365.1	WP_058912088.1	WP_121574825.1	WP_009114579.1, WP_009114601.1	WP_113866932.1	WP_078003995.1	WP_214211609.1	WP_071433616.1	WP_214216851.1	WP_092671202.1	N/A	N/A	N/A	WP_141175832.1	N/A	N/A	N/A	N/A	WP_062744465.1	WP_124234790.1	N/A	N/A	N/A	N/A	N/A	N/A	N/A	WP_307594518.1	N/A	N/A	WP_140923237.1	WP_031375429.1	WP_094122301.1	WP_084872211.1	N/A	WP_088516085.1	N/A	N/A	WP_120455886.1	WP_100704422.1	WP_084934296.1	WP_084884539.1	N/A
	isochorismate synthase MenF	WP_001191428.1	WP_013098096.1	GJJ29_RS10695(pseudogene)	WP_000555674.1	NP_461252.1	WP_138098551.1	WP_058912783.1	WP_121573211.1	WP_009114579.1, WP_009114601.1	WP_113864715.1	N/A	N/A	N/A	WP_214216851.1	N/A	WP_081981757.1	WP_104957980.1	WP_103059475.1	WP_246085513.1	WP_237172392.1	WP_133623211.1	WP_013203069.1	WP_034944371.1	WP_062742942.1	N/A	N/A	N/A	N/A	N/A	WP_026112034.1	WP_267140791.1	WP_067427536.1	N/A	N/A	N/A	N/A	N/A	N/A	N/A	N/A	N/A	N/A	N/A	N/A	N/A	N/A	N/A	N/A
Menaquinone	1,4-dihydroxy-2-naphthoate polyprenyltransferase MenA	WP_001305044.1	WP_013099314.1	WP_153908306.1	WP_000139639.1	NP_462971.1	WP_138095177.1	WP_071608974.1	WP_121574064.1	WP_009114844.1	WP_113865697.1	N/A	N/A	N/A	WP_214216851.1	N/A	WP_084969902.1	WP_104958930.1	WP_103060715.1	WP_141177516.1	WP_085069364.1	WP_133622285.1	WP_013200192.1	WP_052118311.1	WP_062746806.1	WP_199737375.1	N/A	N/A	N/A	N/A	WP_017801527.1	WP_267142894.1	N/A	N/A	N/A	N/A	N/A	N/A	N/A	N/A	N/A	N/A	N/A	N/A	N/A	N/A	N/A	N/A	N/A
	1,4-dihydroxy-2-naphthoyl-CoA synthase MenB	WP_000639996.1	WP_013098093.1	WP_014832749.1	WP_000640013.1	NP_461249.1	WP_138098546.1	WP_058912786.1	WP_121573216.1	WP_009113888.1	WP_113864712.1	N/A	N/A	N/A	WP_214216851.1	N/A	WP_038625113.1	WP_104957977.1	WP_103059473.1	WP_141175838.1	WP_085071038.1	WP_133623213.1	WP_013203066.1	WP_034944365.1	WP_062742941.1	WP_124231372.1	N/A	N/A	N/A	N/A	WP_017803447.1	WP_267140793.1	N/A	N/A	N/A	N/A	N/A	N/A	N/A	N/A	N/A	N/A	N/A	N/A	N/A	N/A	N/A	N/A	N/A
	O-succinylbenzoate synthase MenC	WP_001255587.1	WP_013098092.1	WP_047361096.1	WP_001255561.1	NP_461248.1	WP_138098544.1	WP_058912787.1	WP_121573218.1, WP_121575291.1	WP_009113887.1	WP_113864711.1	N/A	N/A	N/A	WP_214216851.1	N/A	WP_038625115.1	WP_104957976.1	WP_103059472.1	WP_141175837.1	WP_085071039.1	WP_253536799.1	WP_013203065.1	WP_034944364.1	WP_062742940.1	WP_124231658.1	N/A	N/A	N/A	N/A	WP_017803448.1	WP_267140794.1	N/A	N/A	N/A	N/A	N/A	N/A	N/A	N/A	N/A	N/A	N/A	N/A	N/A	N/A	N/A	N/A	N/A
	2-succinyl-5-enolpyruvyl-6-hydroxy-3-cyclohexene-1-carboxylic-acid synthase MenD	WP_000116370.1	WP_013098095.1	WP_153907722.1	WP_000116392.1	NP_461251.1	WP_138098550.1	WP_058912784.1	WP_121573213.1	WP_009113890.1	WP_113864714.1	N/A	N/A	N/A	WP_214216851.1	N/A	C2E16_RS14440(pseudogene)	WP_104957979.1	WP_103059539.1	WP_141175840.1	WP_085071036.1	WP_253536801.1	WP_013203068.1	WP_034944369.1	WP_062743105.1	WP_124231374.1	N/A	N/A	N/A	N/A	WP_017803445.1	WP_267140792.1	N/A	N/A	N/A	N/A	N/A	N/A	N/A	N/A	N/A	N/A	N/A	N/A	N/A	N/A	N/A	N/A	N/A
	O-succinylbenzoate--CoA ligase MenE	WP_000577591.1	WP_013098091.1	WP_153907721.1	WP_000144677.1	NP_461247.1	WP_138098542.1	WP_058912788.1	WP_121573220.1	WP_009113886.1	WP_113864710.1	N/A	N/A	N/A	WP_214216851.1	N/A	C2E16_RS14420(pseudogene)	WP_281257500.1	WP_103059471.1	WP_141175900.1	WP_257788813.1	WP_301291975.1	WP_013203064.1	WP_034944362.1	WP_174522404.1	WP_124231371.1	N/A	N/A	N/A	N/A	WP_026112036.1	WP_267140795.1	N/A	N/A	N/A	N/A	N/A	N/A	N/A	N/A	N/A	N/A	N/A	N/A	N/A	N/A	N/A	N/A	N/A
	2-succinyl-6-hydroxy-2,4-cyclohexadiene-1-carboxylate synthase MenH	WP_000600529.1	WP_013098094.1	WP_153907793.1	WP_000979146.1	N/A	WP_138098548.1	WP_058912785.1	WP_121573215.1	WP_009113889.1	WP_113864713.1	N/A	N/A	N/A	WP_214216851.1	N/A	WP_038625111.1	WP_104957978.1	WP_103059474.1	WP_141175839.1	WP_085071037.1	WP_099754609.1	WP_013203067.1	WP_034944367.1	WP_084344126.1	WP_124231373.1	N/A	N/A	N/A	N/A	WP_017803446.1	WP_267140817.1	N/A	N/A	N/A	N/A	N/A	N/A	N/A	N/A	N/A	N/A	N/A	N/A	N/A	N/A	N/A	N/A	N/A
	1,4-dihydroxy-2-naphthoyl-CoA hydrolase MenI	WP_000637986.1	WP_013096973.1	WP_046887873.1	WP_000637930.1	N/A	WP_138097243.1	WP_058909843.1	WP_121573868.1	WP_009112389.1	WP_113866316.1	N/A	N/A	N/A	WP_214216851.1	N/A	N/A	N/A	N/A	N/A	N/A	N/A	N/A	N/A	N/A	N/A	N/A	N/A	N/A	N/A	N/A	N/A	N/A	N/A	N/A	N/A	N/A	N/A	N/A	N/A	N/A	N/A	N/A	N/A	N/A	N/A	N/A	N/A	N/A
[truncated: 12 more columns]

## Sheet: Suppl Data2
Supplementary Data 2. Digital DNA-DNA hybridization (DDH) values estimated by the formula 2 of the Genome-Genome Distance Calculator (Meier-Kolthoff et al., 2013)
					Formula 2				G+C difference
Query	Reference genome	Family	Genus	Species	DDH	Model C.I.	Distance	Prob. DDH >= 70%	(%)
PD-1	ASM2556v1	Enterobacteriaceae	Enterobacter	cloacae subsp. cloacae	20.2	[18 - 22.7%]	0.2171	0	2.65
PD-1	ASM200699v1	Erwiniaceae	Izhakiella	australiensis	19.7	[17.5 - 22.1%]	0.2234	0	1.91
PD-1	ASM1849403v1		Rosenbergiella	australiborealis	21.4	[19.2 - 23.9%]	0.2047	0	6.77
PD-1	ASM295321v1		Mixta	calida	21.1	[18.8 - 23.5%]	0.2084	0	4.85
PD-1	ASM295319v1			gaviniae	21.1	[18.8 - 23.5%]	0.2085	0	5.9
PD-1	ASM289592v1			theicola	20.8	[18.5 - 23.2%]	0.2115	0	1.85
PD-1	ASM210139v1			alhagi	20.9	[18.7 - 23.3%]	0.2099	0	1.37
PD-1	ASM651762v1			tenebrionis	20.7	[18.5 - 23.1%]	0.2122	0	3.92
PD-1	ASM2416951v1		Erwinia	aphidicola	20.2	[18 - 22.7%]	0.217	0	4.45
PD-1	ASM19661v1			billingiae	20.2	[17.9 - 22.6%]	0.2181	0	2.9
PD-1	ASM77030v1			oleae	19.9	[17.7 - 22.3%]	0.221	0	2.59
PD-1	ASM157130v1			persicina	19.9	[17.7 - 22.3%]	0.2214	0	3.27
PD-1	ASM384613v1			psidii	19.8	[17.6 - 22.2%]	0.2225	0	0.66
PD-1	ASM1716156v1			amylovora	20.9	[18.7 - 23.3%]	0.2101	0	1.44
PD-1	ASM105051v1			piriflorinigrans	19.9	[17.7 - 22.3%]	0.2212	0	0.77
PD-1	ASM2698v1			pyrifoliae	20.7	[18.5 - 23.2%]	0.2117	0	1.24
PD-1	ASM2618v1			tasmaniensis	20.5	[18.3 - 23%]	0.2139	0	1.25
PD-1	GCF_900185875.1		Pantoea	agglomerans	19.8	[17.6 - 22.2%]	0.2218	0	2.98
PD-1	ASM230747v1			allii	20	[17.8 - 22.5%]	0.2192	0	0.8
PD-1	PA2665v2			ananatis	19.6	[17.4 - 22%]	0.2242	0	1.25
PD-1	ASM649437v1			anthophila	20	[17.8 - 22.4%]	0.2198	0	4.62
PD-1	ASM209530v1			brenneri	19.9	[17.7 - 22.3%]	0.2209	0	3.61
PD-1	ASM209531v1			conspicua	19.9	[17.7 - 22.3%]	0.221	0	3.42
PD-1	ASM209553v1			cypripedii	19.8	[17.6 - 22.2%]	0.2224	0	1.93
PD-1	ASM2264732v1			deleyi	20.3	[18.1 - 22.8%]	0.216	0	5.59
PD-1	ASM1415576v1			dispersa	19.9	[17.7 - 22.3%]	0.2205	0	5.45
PD-1	ASM964611v1			eucalypti	20	[17.8 - 22.4%]	0.2197	0	2.02
PD-1	ASM209538v1			eucrina	19.7	[17.5 - 22.1%]	0.2233	0	4.12
PD-1	ASM281119v1			rodasii	19.5	[17.3 - 21.9%]	0.2255	0	1.74
PD-1	ASM209547v1			rwandensis	19.6	[17.4 - 22%]	0.2241	0	0.47
PD-1	ASM209557v1			septica	20.3	[18.1 - 22.7%]	0.2162	0	6.54
PD-1	ASM880169v1			stewartii subsp. stewartii	19.8	[17.6 - 22.2%]	0.2219	0	1.43
PD-1	LMG2632assem4			stewartii subsp. indologenes	19.7	[17.5 - 22.1%]	0.2227	0	1.56
PD-1	ASM479241v1			vagans	20.1	[17.9 - 22.5%]	0.2185	0	3.2
PD-1	ASM361201v1			piersonii	20	[17.8 - 22.4%]	0.2194	0	4.93
PD-1	ASM209548v1			wallisii	20	[17.8 - 22.4%]	0.2194	0	4.12
PD-1	ASM2264750v1			beijingensis	21.1	[18.9 - 23.6%]	0.2077	0	1.97
PD-1	EM595		Duffyella	gerundensis	20.5	[18.3 - 23%]	0.2139	0	3.14
PD-1	ASM216358v1		Tatumella	citrea	20.2	[17.9 - 22.6%]	0.2181	0	2.43
PD-1	Tmorbiroseiassem5			morbirosei	20	[17.8 - 22.4%]	0.2196	0	2.15
PD-1	ATCC_33301_v1			ptyseos	19.7	[17.5 - 22.1%]	0.2228	0	0.54
PD-1	ASM51874v1		Phaseolibacter	flectens	20.6	[18.4 - 23.1%]	0.2129	0	7.78
PD-1	ASM24756v1		Wigglesworthia	glossinidia	30.5	[28.1 - 33%]	0.1394	0.13	26.91
PD-1	ASM309997v1		Buchnera	aphidicola	34	[31.5 - 36.5%]	0.1227	0.47	26.79
PD-1	ASM1787546v1		Winslowiella	toletana	21.1	[18.9 - 23.5%]	0.2082	0	1.42
PD-1	ASM2552701v1			arboricola	21.1	[18.8 - 23.5%]	0.2083	0	1.5
PD-1	ASM126753v1			iniecta	21.1	[18.9 - 23.5%]	0.2081	0	0.69
